# Supplementary material for: Discrimination of Stressed and Non-Stressed Food-Related Bacteria Using Raman-Microspectroscopy
Source: Foods. 2022 May 22;11(10):1506. doi: 10.3390/foods11101506 (PMC9141442; doi:10.3390/foods11101506)
Supplement: Supplementary file 1 [file foods-11-01506-s001.zip]

Archive with 1 entries (1 files):
- foods-1686852-supplementary.pdf
